# Supplementary material for: Epigenetic Regulation of CDH1 Is Altered after HOXB7-Silencing in MDA-MB-468 Triple-Negative Breast Cancer Cells
Source: Genes (Basel). 2021 Oct 3;12(10):1575. doi: 10.3390/genes12101575 (PMC8535730; doi:10.3390/genes12101575)
Supplement: Supplementary file 1 [file genes-12-01575-s001.zip]

Archive with 1 entries (1 files):
- genes-1377963-supplementary.pdf
